# Supplementary material for: Radiomics Based on Nomogram Predict Pelvic Lymphnode Metastasis in Early-Stage Cervical Cancer
Source: Diagnostics (Basel). 2022 Oct 10;12(10):2446. doi: 10.3390/diagnostics12102446 (PMC9600299; doi:10.3390/diagnostics12102446)
Supplement: Supplementary file 1 [file diagnostics-12-02446-s001.zip]

Archive with 1 entries (1 files):
- Supplementary S1. The formula of the radiomics signature .pdf
